# Supplementary material for: Iron Porphyrin as a Cytochrome P450 Model for the Degradation of Dye
Source: Molecules. 2022 Nov 17;27(22):7948. doi: 10.3390/molecules27227948 (PMC9696844; doi:10.3390/molecules27227948)
Supplement: Supplementary file 1 [file molecules-27-07948-s001.zip]

Archive with 1 entries (1 files):
- molecules-1989253-supplementary.pdf
